# Supplementary material for: Assessing the Genetic Diversity of Parents for Developing Hybrids Through Morphological and Molecular Markers in Rice (Oryza sativa L.)
Source: Rice (N Y). 2024 Feb 24;17:17. doi: 10.1186/s12284-024-00691-2 (PMC10894128; doi:10.1186/s12284-024-00691-2)
Supplement: Supplementary file 2 — Supplementary Material 2 [file 12284_2024_691_MOESM2_ESM.xlsx]

## Sheet: Sheet1
Article name: Assesing Genotypic diversity in rice parental lines: A combined morphological and molecular approach
Journal : Rice
Authors: R Nivedha1, S Manonmani1*, T Kalaimagal2, M Raveendran3 and S Kavitha4
Affiliation	1 Department of Rice, Centre for Plant Breeding and Genetics, Tamil Nadu Agricultural University, Coimbatore- 641 003, Tamil Nadu, India
	2 Centre for Plant Breeding and Genetics, Tamil Nadu Agricultural University, Coimbatore- 641 003, Tamil Nadu, India
	3 Directorate of Research, Tamil Nadu Agricultural University, Coimbatore- 641 003, Tamil Nadu, India and
	4 Department of Seed Science and Technology, Tamil Nadu Agricultural University, Coimbatore- 641 003, Tamil Nadu, India
*E-mail: manonmanitnau@gmail.com
Supplementary Material S4. The Jaccards distances between all the genotypes
	CO 51	AD 12132	CO 52	CO55	ADT 53	WGL 283	ADT 56	TRY3	CO43 Sub 1	CR 1009 Sub 1	CO 54	CRR Dhan 315	TKM 13	White Ponni mutant	CBSN 494	RNR 15048	AD 18073	CRR Dhan 310	AD 13253	MTU 1121	MTU 1156	DRR Dhan 40	MTU 1210	WGL 347	WGL 21356	CBSN 495	WGL 739	WGL 3962	CBSN 496	WGL 32100	CB 19127	CBSN 497	CB 17135	CB 20165	CB 20142	CO 51 Pyr A10	CBSN 498	MTU 1155	CBSN 499	CBSN 500	CO 51 Pyr A1	CBSN 501	MTU 1153	CBSN 502	CB 19126	CBSN 503	CBSN 504	CBSN 505	CBSN 506
CO 51	0	0.803922	0.590909	0.729167	0.613636	0.714286	0.708333	0.792453	0.830189	0.851852	0.673913	0.892857	0.854545	0.872727	0.769231	0.877193	0.830189	0.851852	0.803922	0.811321	0.708333	0.849057	0.714286	0.755102	0.76	0.803922	0.708333	0.708333	0.78	0.76	0.814815	0.803922	0.788462	0.734694	0.807692	0.849057	0.74	0.72	0.729167	0.78	0.792453	0.755102	0.811321	0.78	0.803922	0.734694	0.849057	0.755102	0.702128
AD 12132			0.729167	0.8	0.77551	0.784314	0.803922	0.875	0.87037	0.890909	0.695652	0.729167	0.734694	0.755102	0.811321	0.6875	0.394737	0.849057	0.378378	0.52381	0.644444	0.695652	0.784314	0.723404	0.755102	0.723404	0.78	0.803922	0.846154	0.78	0.6875	0.8	0.784314	0.803922	0.849057	0.867925	0.830189	0.764706	0.8	0.77551	0.875	0.723404	0.55814	0.75	0.723404	0.849057	0.723404	0.8	0.8
CO 52				0.673913	0.581395	0.6875	0.680851	0.72	0.784314	0.872727	0.547619	0.851852	0.74	0.708333	0.836364	0.769231	0.734694	0.912281	0.803922	0.714286	0.784314	0.849057	0.568182	0.613636	0.680851	0.826923	0.76	0.76	0.826923	0.708333	0.769231	0.849057	0.811321	0.851852	0.830189	0.78	0.788462	0.638298	0.78	0.729167	0.745098	0.803922	0.811321	0.803922	0.729167	0.784314	0.803922	0.826923	0.755102
CO55					0.5	0.784314	0.394737	0.630435	0.673913	0.826923	0.461538	0.826923	0.807692	0.755102	0.811321	0.788462	0.826923	0.849057	0.77551	0.830189	0.87037	0.823529	0.680851	0.695652	0.729167	0.77551	0.78	0.755102	0.823529	0.755102	0.788462	0.846154	0.784314	0.729167	0.729167	0.666667	0.784314	0.6875	0.636364	0.695652	0.534884	0.75	0.830189	0.75	0.75	0.890909	0.823529	0.723404	0.723404
ADT 53						0.734694	0.394737	0.6	0.755102	0.803922	0.378378	0.78	0.784314	0.702128	0.833333	0.811321	0.78	0.826923	0.823529	0.851852	0.849057	0.77551	0.55814	0.604651	0.644444	0.8	0.673913	0.702128	0.75	0.755102	0.788462	0.846154	0.734694	0.644444	0.673913	0.75	0.708333	0.659574	0.723404	0.75	0.534884	0.77551	0.830189	0.823529	0.77551	0.87037	0.8	0.77551	0.75
WGL 283							0.811321	0.796296	0.833333	0.788462	0.734694	0.74	0.638298	0.764706	0.7	0.796296	0.833333	0.764706	0.830189	0.836364	0.811321	0.652174	0.608696	0.590909	0.534884	0.784314	0.25	0.2	0.76	0.342105	0.488372	0.76	0.608696	0.659574	0.630435	0.851852	0.511628	0.673469	0.622222	0.652174	0.839286	0.652174	0.857143	0.652174	0.55814	0.630435	0.734694	0.807692	0.76
ADT 56								0.577778	0.590909	0.807692	0.547619	0.830189	0.764706	0.734694	0.877193	0.769231	0.784314	0.851852	0.803922	0.833333	0.912281	0.78	0.714286	0.702128	0.734694	0.826923	0.807692	0.784314	0.87037	0.807692	0.769231	0.826923	0.764706	0.680851	0.76	0.581395	0.811321	0.769231	0.755102	0.78	0.358974	0.826923	0.875	0.803922	0.755102	0.912281	0.87037	0.803922	0.803922
TRY3									0.608696	0.666667	0.714286	0.72	0.72549	0.638298	0.842105	0.8	0.814815	0.745098	0.932203	0.859649	0.836364	0.833333	0.75	0.74	0.836364	0.788462	0.836364	0.814815	0.811321	0.769231	0.777778	0.932203	0.773585	0.72	0.693878	0.6875	0.75	0.777778	0.764706	0.74	0.35	0.833333	0.87931	0.788462	0.811321	0.792453	0.811321	0.811321	0.764706
CO43 Sub 1										0.680851	0.826923	0.680851	0.764706	0.708333	0.877193	0.836364	0.807692	0.734694	0.849057	0.854545	0.830189	0.755102	0.811321	0.803922	0.76	0.78	0.851852	0.807692	0.803922	0.830189	0.792453	0.849057	0.854545	0.76	0.807692	0.205882	0.811321	0.814815	0.826923	0.803922	0.577778	0.87037	0.833333	0.826923	0.78	0.830189	0.87037	0.78	0.803922
CR 1009 Sub 1											0.87037	0.52381	0.659574	0.734694	0.896552	0.72	0.784314	0.368421	0.929825	0.811321	0.830189	0.702128	0.811321	0.78	0.784314	0.755102	0.830189	0.784314	0.755102	0.851852	0.792453	0.890909	0.811321	0.807692	0.830189	0.729167	0.788462	0.792453	0.826923	0.78	0.745098	0.803922	0.74	0.78	0.803922	0.784314	0.755102	0.803922	0.826923
CO 54												0.78	0.830189	0.755102	0.875	0.833333	0.729167	0.87037	0.75	0.784314	0.890909	0.77551	0.55814	0.636364	0.729167	0.77551	0.729167	0.755102	0.8	0.78	0.74	0.846154	0.830189	0.803922	0.803922	0.823529	0.680851	0.659574	0.695652	0.636364	0.568182	0.8	0.807692	0.77551	0.75	0.849057	0.77551	0.77551	0.75
CRR Dhan 315													0.568182	0.708333	0.896552	0.792453	0.708333	0.52381	0.826923	0.875	0.784314	0.475	0.764706	0.755102	0.734694	0.729167	0.734694	0.734694	0.78	0.807692	0.72	0.87037	0.788462	0.734694	0.76	0.673913	0.764706	0.792453	0.755102	0.702128	0.769231	0.78	0.811321	0.826923	0.78	0.76	0.729167	0.826923	0.826923
TKM 13														0.5	0.796296	0.586957	0.6875	0.630435	0.872727	0.792453	0.74	0.45	0.666667	0.680851	0.764706	0.784314	0.659574	0.6875	0.784314	0.714286	0.72549	0.872727	0.693878	0.764706	0.74	0.76	0.814815	0.645833	0.708333	0.734694	0.796296	0.652174	0.792453	0.708333	0.734694	0.764706	0.807692	0.851852	0.784314
White Ponni mutant															0.857143	0.608696	0.708333	0.708333	0.826923	0.764706	0.807692	0.613636	0.659574	0.755102	0.807692	0.849057	0.807692	0.784314	0.826923	0.784314	0.836364	0.910714	0.811321	0.830189	0.784314	0.702128	0.788462	0.769231	0.729167	0.755102	0.72	0.78	0.811321	0.803922	0.803922	0.851852	0.849057	0.890909	0.803922
CBSN 494																0.862069	0.877193	0.857143	0.833333	0.839286	0.792453	0.764706	0.796296	0.74	0.814815	0.788462	0.72	0.72	0.6875	0.693878	0.8	0.6	0.818182	0.857143	0.792453	0.894737	0.818182	0.777778	0.764706	0.833333	0.881356	0.764706	0.859649	0.764706	0.811321	0.792453	0.764706	0.788462	0.659574
RNR 15048																	0.545455	0.769231	0.74	0.617021	0.769231	0.764706	0.7	0.6875	0.769231	0.811321	0.836364	0.769231	0.811321	0.792453	0.777778	0.854545	0.75	0.792453	0.792453	0.788462	0.839286	0.625	0.811321	0.833333	0.8	0.788462	0.72549	0.811321	0.74	0.814815	0.764706	0.811321	0.854545
AD 18073																		0.807692	0.644444	0.6	0.76	0.729167	0.74	0.673913	0.734694	0.755102	0.807692	0.872727	0.87037	0.851852	0.814815	0.826923	0.833333	0.807692	0.851852	0.849057	0.854545	0.693878	0.803922	0.78	0.814815	0.755102	0.630435	0.826923	0.826923	0.851852	0.729167	0.849057	0.849057
CRR Dhan 310																			0.849057	0.854545	0.76	0.581395	0.788462	0.849057	0.830189	0.78	0.734694	0.76	0.755102	0.784314	0.769231	0.910714	0.714286	0.76	0.734694	0.702128	0.714286	0.792453	0.702128	0.702128	0.814815	0.755102	0.764706	0.78	0.826923	0.734694	0.78	0.78	0.849057
AD 13253																				0.487805	0.644444	0.77551	0.851852	0.8	0.803922	0.823529	0.826923	0.803922	0.846154	0.78	0.788462	0.77551	0.807692	0.78	0.826923	0.8	0.784314	0.833333	0.823529	0.846154	0.894737	0.823529	0.590909	0.75	0.77551	0.826923	0.823529	0.8	0.888889
MTU 1121																					0.659574	0.872727	0.792453	0.76	0.833333	0.830189	0.854545	0.875	0.807692	0.764706	0.75	0.851852	0.792453	0.854545	0.854545	0.784314	0.836364	0.773585	0.851852	0.830189	0.818182	0.830189	0.439024	0.734694	0.708333	0.854545	0.807692	0.807692	0.830189
MTU 1156																						0.803922	0.811321	0.803922	0.784314	0.673913	0.76	0.76	0.78	0.734694	0.745098	0.849057	0.714286	0.708333	0.680851	0.803922	0.764706	0.72	0.702128	0.755102	0.896552	0.673913	0.5	0.702128	0.702128	0.622222	0.755102	0.78	0.87037
DRR Dhan 40																							0.708333	0.723404	0.78	0.77551	0.702128	0.644444	0.723404	0.755102	0.764706	0.8	0.784314	0.78	0.803922	0.77551	0.76	0.788462	0.666667	0.75	0.833333	0.723404	0.851852	0.8	0.823529	0.755102	0.8	0.77551	0.77551
MTU 1210																								0.410256	0.6	0.784314	0.568182	0.630435	0.734694	0.6875	0.72549	0.784314	0.745098	0.74	0.6875	0.830189	0.608696	0.375	0.590909	0.590909	0.773585	0.734694	0.814815	0.76	0.76	0.788462	0.734694	0.807692	0.76
WGL 347																									0.394737	0.723404	0.581395	0.581395	0.666667	0.644444	0.659574	0.636364	0.784314	0.702128	0.729167	0.823529	0.708333	0.297297	0.695652	0.695652	0.764706	0.723404	0.807692	0.723404	0.636364	0.729167	0.666667	0.723404	0.75
WGL 21356																										0.729167	0.45	0.45	0.78	0.622222	0.577778	0.729167	0.6875	0.590909	0.622222	0.755102	0.6875	0.439024	0.702128	0.673913	0.836364	0.673913	0.764706	0.702128	0.512195	0.734694	0.755102	0.803922	0.803922
CBSN 495																											0.78	0.755102	0.604651	0.755102	0.659574	0.8	0.851852	0.78	0.755102	0.8	0.807692	0.74	0.666667	0.571429	0.788462	0.5	0.708333	0.604651	0.723404	0.512195	0.285714	0.636364	0.666667
WGL 739																												0.277778	0.755102	0.487805	0.545455	0.78	0.568182	0.55814	0.52381	0.849057	0.5	0.577778	0.613636	0.644444	0.857143	0.644444	0.788462	0.702128	0.581395	0.680851	0.78	0.803922	0.755102
WGL 3962																													0.729167	0.45	0.47619	0.755102	0.568182	0.55814	0.590909	0.826923	0.5	0.608696	0.644444	0.673913	0.836364	0.673913	0.833333	0.673913	0.475	0.652174	0.755102	0.78	0.755102
CBSN 496																														0.78	0.764706	0.75	0.872727	0.849057	0.803922	0.8	0.784314	0.6875	0.77551	0.77551	0.811321	0.8	0.784314	0.8	0.823529	0.673913	0.604651	0.378378	0.461538
WGL 32100																															0.47619	0.755102	0.5	0.622222	0.55814	0.803922	0.568182	0.693878	0.673913	0.702128	0.814815	0.644444	0.854545	0.547619	0.547619	0.590909	0.702128	0.826923	0.826923
CB 19127																																0.788462	0.522727	0.666667	0.608696	0.74	0.586957	0.653061	0.659574	0.568182	0.754717	0.659574	0.773585	0.568182	0.342105	0.638298	0.6875	0.764706	0.74
CBSN 497																																	0.912281	0.849057	0.849057	0.867925	0.830189	0.764706	0.823529	0.867925	0.894737	0.867925	0.872727	0.823529	0.75	0.826923	0.8	0.8	0.8
CB 17135																																		0.384615	0.384615	0.807692	0.608696	0.673469	0.708333	0.76	0.796296	0.708333	0.792453	0.680851	0.590909	0.788462	0.807692	0.851852	0.892857
CB 20165																																			0.324324	0.755102	0.534884	0.666667	0.673913	0.755102	0.745098	0.702128	0.788462	0.78	0.644444	0.784314	0.826923	0.849057	0.890909
CB 20142																																				0.755102	0.5	0.638298	0.512195	0.613636	0.769231	0.644444	0.811321	0.702128	0.613636	0.708333	0.755102	0.826923	0.849057
CO 51 Pyr A10																																					0.807692	0.833333	0.77551	0.75	0.6	0.846154	0.807692	0.8	0.723404	0.826923	0.867925	0.75	0.8
CBSN 498																																						0.72549	0.52381	0.55814	0.796296	0.734694	0.814815	0.708333	0.652174	0.630435	0.76	0.851852	0.807692
MTU 1155																																							0.6875	0.6875	0.8	0.6875	0.75	0.714286	0.630435	0.745098	0.74	0.74	0.764706
CBSN 499																																								0.235294	0.788462	0.571429	0.807692	0.723404	0.695652	0.673913	0.666667	0.75	0.666667
CBSN 500																																									0.764706	0.571429	0.784314	0.666667	0.666667	0.613636	0.571429	0.8	0.636364
CO 51 Pyr A1																																										0.875	0.859649	0.833333	0.764706	0.857143	0.833333	0.764706	0.764706
CBSN 501																																											0.734694	0.421053	0.695652	0.581395	0.536585	0.8	0.77551
MTU 1153																																												0.734694	0.680851	0.811321	0.76	0.807692	0.851852
CBSN 502																																													0.636364	0.547619	0.666667	0.8	0.823529
CB 19126																																														0.755102	0.77551	0.823529	0.77551
CBSN 503																																															0.512195	0.729167	0.826923
CBSN 504																																																0.695652	0.75
CBSN 505																																																	0.536585
CBSN 506
CBSN 507
CBSN 508
CBSN 509
CBSN 510
CBSN 511
IR 64 DRT
CBSN 512
CBSN 513
CBSN 514
CBSN 515
CBSN 516
CO 51 Pyr A7
CBSN 517
CBSN 518
CBSN 519
CO 53
CBSN 520
[truncated: 17 more columns]
